# Supplementary material for: Identification of Key Pathways Associated With Residual Feed Intake of Beef Cattle Based on Whole Blood Transcriptome Data Analyzed Using Gene Set Enrichment Analysis
Source: Front Vet Sci. 2022 Apr 18;9:848027. doi: 10.3389/fvets.2022.848027 (PMC9062580; doi:10.3389/fvets.2022.848027)
Supplement: Supplementary file 4 [file Table_2.XLSX]

## Sheet: Sheet1
Table S2: Number of raw reads generated
Lane	Sample_ID	index	index2	R1_SampleBases	R2_SampleBases	# Reads
1	High-RFI	ACGTTACC	TTGTCGGT	1158979080	1158979080	22725080
1	High-RFI	CTGTGTTG	TTGCCACT	714274992	714274992	14005392
1	High-RFI	TGAGGTGT	AGTCTGTG	1053272400	1053272400	20652400
1	High-RFI	GATCCATG	AAGTGTCG	607179939	607179939	11905489
1	High-RFI	GCCTATCA	CACAAGTC	948500601	948500601	18598051
1	High-RFI	AACAACCG	AGTCTCAC	1145826537	1145826537	22467187
1	High-RFI	ACTCGTTG	CATGGAAC	830365782	830365782	16281682
1	High-RFI	CCTATGGT	CTCAGCTA	914059434	914059434	17922734
1	Low RFI	TGTACACC	TTGCGAAG	866044209	866044209	16981259
1	Low RFI	GTATGCTG	CATACCAC	758556762	758556762	14873662
1	Low RFI	TGATGTCC	CTACAGTG	1051950786	1051950786	20626486
1	Low RFI	GTCCTTCT	TAGCGTCT	956390811	956390811	18752761
1	Low RFI	ATAAGGCG	TGGAGTTG	868110882	868110882	17021782
1	Low RFI	CTTACCTG	AGCGTGTT	717626559	717626559	14071109
1	Low RFI	CGTTGCAA	ACCATCCA	744215460	744215460	14592460
1	Low RFI	GATTCAGC	GCTTCGAA	794069388	794069388	15569988
2	High-RFI	ACGTTACC	TTGTCGGT	1181637819	1181637819	23169369
2	High-RFI	CTGTGTTG	TTGCCACT	782757792	782757792	15348192
2	High-RFI	TGAGGTGT	AGTCTGTG	1141122858	1141122858	22374958
2	High-RFI	GATCCATG	AAGTGTCG	626364558	626364558	12281658
2	High-RFI	GCCTATCA	CACAAGTC	979887837	979887837	19213487
2	High-RFI	AACAACCG	AGTCTCAC	1214677251	1214677251	23817201
2	High-RFI	ACTCGTTG	CATGGAAC	876659145	876659145	17189395
2	High-RFI	CCTATGGT	CTCAGCTA	944681670	944681670	18523170
2	Low RFI	TGTACACC	TTGCGAAG	895648434	895648434	17561734
2	Low RFI	GTATGCTG	CATACCAC	811385061	811385061	15909511
2	Low RFI	TGATGTCC	CTACAGTG	1109658408	1109658408	21758008
2	Low RFI	GTCCTTCT	TAGCGTCT	997899303	997899303	19566653
2	Low RFI	ATAAGGCG	TGGAGTTG	939803928	939803928	18427528
2	Low RFI	CTTACCTG	AGCGTGTT	757042623	757042623	14843973
2	Low RFI	CGTTGCAA	ACCATCCA	774586113	774586113	15187963
2	Low RFI	GATTCAGC	GCTTCGAA	826743711	826743711	16210661
