# Supplementary material for: Identification of Key Pathways Associated With Residual Feed Intake of Beef Cattle Based on Whole Blood Transcriptome Data Analyzed Using Gene Set Enrichment Analysis
Source: Front Vet Sci. 2022 Apr 18;9:848027. doi: 10.3389/fvets.2022.848027 (PMC9062580; doi:10.3389/fvets.2022.848027)
Supplement: Supplementary file 5 [file Table_3.XLSX]

## Sheet: Sheet1
Table S3. Leading edge genes associated with metabolism of protein
LOC101907518
RPL39
LOC101902490
RPS27
RPL9
GNG10
RPS20
PGA5
GOLM1
RPL7A
BIRC5
RPLP1
FPGT
H2AW
RPS3A
UBE2D1
FUCA2
B4GALT6
FBXL3
SOCS3
COMMD8
RPLP2
RPL34
RPL21
GNB4
H2BC7
MANEA
GALNT3
RPL35
SLC30A5
CNIH1
H4C2
ADORA2B
ELOC
SAR1B
C1GALT1
RPL38
RPL27
RPS11
ALG2
BCL10
B3GNT2
RPL24
RPS10
FBXL14
HSP90B1
MAN1A1
SLC35A1
RPL23
H2AC16
SKP2
RPS3
RPL36
TRAPPC5
ELOB
TOPORS
PDCL
RPL8
RPS4Y1
GALNT1
RPS19
H2AC8
RIPK1
H2BC5
RPL29
RPL18A
GNE
NFKBIA
H2BU1
RPS4X
NR3C1
MPDU1
RPL12
DPH5
RPL10A
RPL5
PCNA
CKAP4
RNF2
RPS16
CASP8AP2
SATB1
TOMM20
DPH6
TOP2A
